# Supplementary material for: Cut your losses: self-amputation of injured limbs increases survival
Source: Behav Ecol. 2017 Apr 22;28(4):1047–54. doi: 10.1093/beheco/arx063 (PMC5873245; doi:10.1093/beheco/arx063)
Supplement: Supplementary_Table_S2 [file arx063_suppl_supplementary_table_s2.xlsx]

## Sheet: Sheet1
	Behavioral decision regaurding injured limb	Terminal body size (PW)	Days until adulthood
All Injuries	Autotomize	4.116 ± 0.116	15.053 ± 0727
	Retain	4.450 ± 0.115	11.667 ±0.710
Injury 1	Autotomize	4.098 ± 0.174	15.000 ± 1.035
	Retain	N/A	N/A
Injury 2	Autotomize	4.213 ± 0.150	14.200 ± 0.611
	Retain	4.353 ± 0.301	13.667 ± 1.856
Injury 3	Autotomize	3.140 ± N/A	24.000 ± N/A
	Retain	4.479 ± 0.128	11.000 ± 0.645
