# Supplementary material for: Cut your losses: self-amputation of injured limbs increases survival
Source: Behav Ecol. 2017 Apr 22;28(4):1047–54. doi: 10.1093/beheco/arx063 (PMC5873245; doi:10.1093/beheco/arx063)
Supplement: Supplementary_Table_S1 [file arx063_suppl_supplementary_table_s1.xlsx]

## Sheet: Sheet1
	Injury 2	Injury 3	Control (Treatment 1)
Hind Femur Length (mm)	6.31 ± 0.13	6.08 ± 0.10	6.54 ± 0.15
Hind Tibia Length (mm)	4.06 ± 0.34	5.43 ± 0.15	6.80 ± 0.15
Hind Tarsus Length (mm)	0.86 ± 0.08	0.87 ± 0.06	1.91 ± 0.04
Total Leg Length (mm)	11.22 ± 0.49	12.37 ± 0.25	15.25 ± 0.33
